# Supplementary material for: Glucose Metabolism Reprogramming in Bladder Cancer: Hexokinase 2 (HK2) as Prognostic Biomarker and Target for Bladder Cancer Therapy
Source: Cancers (Basel). 2023 Feb 3;15(3):982. doi: 10.3390/cancers15030982 (PMC9913750; doi:10.3390/cancers15030982)
Supplement: Supplementary file 1 [file cancers-15-00982-s001.zip]

Archive with 1 entries (1 files):
- cancers-2116188-supplementary.pdf
